# Supplementary material for: Determination of Moisture and Protein Content in Living Mealworm Larvae (Tenebrio molitor L.) Using Near-Infrared Reflectance Spectroscopy (NIRS)
Source: Insects. 2022 Jun 20;13(6):560. doi: 10.3390/insects13060560 (PMC9224910; doi:10.3390/insects13060560)
Supplement: Supplementary file 1 [file insects-13-00560-s001.zip]

Archive with 1 entries (1 files):
- insects-1746006-supplementary.pdf
